# Supplementary material for: Regulation and impact of cardiac lymphangiogenesis in pressure-overload-induced heart failure
Source: Cardiovasc Res. 2022 Jun 11;119(2):492–505. doi: 10.1093/cvr/cvac086 (PMC10064842; doi:10.1093/cvr/cvac086)
Supplement: cvac086_Supplementary_Data [file cvac086_supplementary_data.zip]

Archive with 14 entries (14 files):
- Fig S1.tif
- Fig S10.tif
- Fig S11.tif
- Fig S12.tif
- Fig S2.tif
- Fig S3.tif
- Fig S4.tif
- Fig S5.tif
- Fig S6.tif
- Fig S7.tif
- Fig S8.tif
- Fig S9.tif
- Heron et al CVR-2021-0670 R1 suppl material.pdf
- Supplemental video 1.avi
